# Supplementary material for: Evaluating Oncological Outcomes in Patients with Multiple PiRADS Lesion Treated with Robot-Assisted Radical Prostatectomy for Prostate Cancer: Results from a Large Contemporary Cohort with Centralized MpMRI Evaluation in a High-Volume Center
Source: J Clin Med. 2026 May 14;15(10):3787. doi: 10.3390/jcm15103787 (PMC13207318; doi:10.3390/jcm15103787)
Supplement: Supplementary file 1 [file jcm-15-03787-s001.zip]

Archive with 1 entries (1 files):
- jcm-4248387-supplementary.pdf
